# Supplementary material for: Isolation and Quantification of Bacterial Membrane Vesicles for Quantitative Metabolic Studies Using Mammalian Cell Cultures
Source: Cells. 2023 Nov 21;12(23):2674. doi: 10.3390/cells12232674 (PMC10705164; doi:10.3390/cells12232674)
Supplement: Supplementary file 1 [file cells-12-02674-s001.zip]

Archive with 1 entries (1 files):
- cells-2657349-supplementary.pdf
